# Supplementary material for: Structural Definition of Duck Major Histocompatibility Complex Class I Molecules That Might Explain Efficient Cytotoxic T Lymphocyte Immunity to Influenza A Virus
Source: J Virol. 2017 Jun 26;91(14):e02511-16. doi: 10.1128/JVI.02511-16 (PMC5487541; doi:10.1128/JVI.02511-16)
Supplement: Supplemental material [file JVI.02511-16_zjv999182739sd1.xlsx]

## Sheet: Table.S1
DATASET S1. Screening result of peptides in the proteome of five IAV strains based on the motifs of Anpl-UAA*01, BF2*0401 and BF2*2101. The rusult is used in Figure 11.
IAV strain	allele	Sequencea	Derived protein	Positionb
H1N1	Anpl-UAA*01	NTMSSFQDI	NS2	4
H1N1	(Total: 626)	TMSSFQDIL	NS2	5
H1N1		MSSFQDILM	NS2	6
H1N1		SFQDILMRM	NS2	8
H1N1		DILMRMSKM	NS2	11
H1N1		LMRMSKMQL	NS2	13
H1N1		QLGSSSEDL	NS2	20
H1N1		SSSEDLNGM	NS2	23
H1N1		SSEDLNGMV	NS2	24
H1N1		DLNGMVTRF	NS2	27
H1N1		GMVTRFESL	NS2	30
H1N1		VTRFESLKI	NS2	32
H1N1		SLKIYRDSL	NS2	37
H1N1		SLGETVMRM	NS2	44
H1N1		ETVMRMGDL	NS2	47
H1N1		QLGQKFEEI	NS2	68
H1N1		KFEEIRWLI	NS2	72
H1N1		EIRWLIEEM	NS2	75
H1N1		LIEEMRHRL	NS2	79
H1N1		RLKATENSF	NS2	86
H1N1		ATENSFEQI	NS2	89
H1N1		NSFEQITFM	NS2	92
H1N1		ITFMQALQL	NS2	97
H1N1		TFMQALQLL	NS2	98
H1N1		FMQALQLLL	NS2	99
H1N1		QALQLLLEV	NS2	101
H1N1		LLLEVEQEI	NS2	105
H1N1		EVEQEIRAF	NS2	108
H1N1		EIRAFSFQL	NS2	112
H1N1		MSSFQVDCF	NS1	6
H1N1		SSFQVDCFL	NS1	7
H1N1		QVDCFLWHI	NS1	10
H1N1		FLWHIRKRF	NS1	14
H1N1		RLRRDQKSL	NS1	35
H1N1		SLKGRGNTL	NS1	42
H1N1		GLDIETATL	NS1	51
H1N1		TATLVGKQI	NS1	56
H1N1		ATLVGKQIV	NS1	57
H1N1		SSETLRMTI	NS1	73
H1N1		TLRMTIASV	NS1	76
H1N1		ASVPTSRYL	NS1	82
H1N1		PTSRYLSDM	NS1	85
H1N1		LSDMTLEEM	NS1	90
H1N1		EMSRDWFML	NS1	97
H1N1		MSRDWFMLM	NS1	98
H1N1		FMLMPRQKI	NS1	103
H1N1		MLMPRQKII	NS1	104
H1N1		IIGPLCVRL	NS1	111
H1N1		CVRLDQAIM	NS1	116
H1N1		QAIMEKNIV	NS1	121
H1N1		AIMEKNIVL	NS1	122
H1N1		IVLKANFSV	NS1	128
H1N1		VLKANFSVI	NS1	129
H1N1		NFSVIFNRL	NS1	133
H1N1		VIFNRLETL	NS1	136
H1N1		IFNRLETLI	NS1	137
H1N1		ETLILLRAF	NS1	142
H1N1		RAFTEEGAI	NS1	148
H1N1		AFTEEGAIV	NS1	149
H1N1		AIVGEISPL	NS1	155
H1N1		DVKNAVGVL	NS1	173
H1N1		AVGVLIGGL	NS1	177
H1N1		GLEWNGNTV	NS1	184
H1N1		NTVRVSENI	NS1	190
H1N1		RVSENIQRF	NS1	193
H1N1		CSDSSDPLV	M2	15
H1N1		PLVIAANII	M2	21
H1N1		VIAANIIGI	M2	23
H1N1		IAANIIGIL	M2	24
H1N1		NIIGILHLI	M2	27
H1N1		IIGILHLIL	M2	28
H1N1		GILHLILWI	M2	30
H1N1		LILWITDRL	M2	34
H1N1		ILWITDRLF	M2	35
H1N1		FFKCIYRRF	M2	43
H1N1		STEGVPESM	M2	60
H1N1		AVDVDDGHF	M2	79
H1N1		EVETYVLSI	M1	2
H1N1		LSIIPSGPL	M1	8
H1N1		PSGPLKAEI	M1	12
H1N1		EIAQRLESV	M1	19
H1N1		IAQRLESVF	M1	20
H1N1		VFAGKNTDL	M1	27
H1N1		DLEALMEWL	M1	34
H1N1		KTRPILSPL	M1	43
H1N1		ILSPLTKGI	M1	47
H1N1		LSPLTKGIL	M1	48
H1N1		PLTKGILGF	M1	50
H1N1		LTKGILGFV	M1	51
H1N1		GILGFVFTL	M1	54
H1N1		LTVPSERGL	M1	62
H1N1		RAVKLYKKL	M1	91
H1N1		ITFHGAKEV	M1	103
H1N1		SLSYSTGAL	M1	112
H1N1		STGALASCM	M1	116
H1N1		GALASCMGL	M1	118
H1N1		ALASCMGLI	M1	119
H1N1		CMGLIYNRM	M1	123
H1N1		LIYNRMGTV	M1	126
H1N1		GTVTTEAAF	M1	132
H1N1		VTTEAAFGL	M1	134
H1N1		TTEAAFGLV	M1	135
H1N1		LVCATCEQI	M1	142
H1N1		QMATTTNPL	M1	160
H1N1		MATTTNPLI	M1	161
H1N1		PLIRHENRM	M1	167
H1N1		LIRHENRMV	M1	168
H1N1		LASTTAKAM	M1	177
H1N1		TTAKAMEQM	M1	180
H1N1		SSEQAAEAM	M1	191
H1N1		EVANQTRQM	M1	200
H1N1		VANQTRQMV	M1	201
H1N1		QTRQMVHAM	M1	204
H1N1		QMVHAMRTI	M1	207
H1N1		SSAGLKDDL	M1	221
H1N1		SAGLKDDLL	M1	222
H1N1		NLQAYQKRM	M1	232
H1N1		QAYQKRMGV	M1	234
H1N1		RMGVQMQRF	M1	239
H1N1		IITIGSVCM	NA	7
H1N1		TIGSVCMTI	NA	9
H1N1		GSVCMTIGM	NA	11
H1N1		CMTIGMANL	NA	14
H1N1		MTIGMANLI	NA	15
H1N1		TIGMANLIL	NA	16
H1N1		GMANLILQI	NA	18
H1N1		NLILQIGNI	NA	21
H1N1		LILQIGNII	NA	22
H1N1		ISIWISHSI	NA	30
H1N1		QIETCNQSV	NA	45
H1N1		ITYENNTWV	NA	54
H1N1		NTWVNQTYV	NA	59
H1N1		WVNQTYVNI	NA	61
H1N1		YVNISNTNF	NA	66
H1N1		NFAAGQSVV	NA	73
H1N1		AAGQSVVSV	NA	75
H1N1		AIYSKDNSV	NA	98
H1N1		YSKDNSVRI	NA	100
H1N1		RIGSKGDVF	NA	107
H1N1		GSKGDVFVI	NA	109
H1N1		DVFVIREPF	NA	113
H1N1		VFVIREPFI	NA	114
H1N1		CSPLECRTF	NA	124
H1N1		PLECRTFFL	NA	126
H1N1		TFFLTQGAL	NA	131
H1N1		FFLTQGALL	NA	132
H1N1		LMSCPIGEV	NA	158
H1N1		SASACHDGI	NA	180
H1N1		GINWLTIGI	NA	187
H1N1		ISGPDNGAV	NA	195
H1N1		VAVLKYNGI	NA	203
H1N1		AVLKYNGII	NA	204
H1N1		TIKSWRNNI	NA	215
H1N1		CACVNGSCF	NA	231
H1N1		CVNGSCFTV	NA	233
H1N1		QASYKIFRI	NA	250
H1N1		IFRIEKGKI	NA	255
H1N1		GSNRPWVSF	NA	298
H1N1		NLEYQIGYI	NA	309
H1N1		QIGYICSGI	NA	313
H1N1		VSSNGANGV	NA	338
H1N1		FSFKYGNGV	NA	349
H1N1		KSISSRNGF	NA	363
H1N1		ISSRNGFEM	NA	365
H1N1		SSRNGFEMI	NA	366
H1N1		NFSIKQDIV	NA	386
H1N1		SIKQDIVGI	NA	388
H1N1		WSGYSGSFV	NA	399
H1N1		GSFVQHPEL	NA	404
H1N1		GLDCIRPCF	NA	414
H1N1		TIWTSGSSI	NA	435
H1N1		WTSGSSISF	NA	437
H1N1		GSSISFCGV	NA	440
H1N1		WSWPDGAEL	NA	455
H1N1		GTKRSYEQM	NP	5
H1N1		DATEIRASV	NP	21
H1N1		EIRASVGRM	NP	24
H1N1		SVGRMIGGI	NP	28
H1N1		RMIGGIGRF	NP	31
H1N1		GIGRFYIQM	NP	35
H1N1		KLSDYDGRL	NP	48
H1N1		LSDYDGRLI	NP	49
H1N1		RLIQNSITI	NP	55
H1N1		NSITIERMV	NP	59
H1N1		SITIERMVL	NP	60
H1N1		LILYDKEEI	NP	108
H1N1		DATAGLTHI	NP	128
H1N1		ATAGLTHIM	NP	129
H1N1		TAGLTHIMI	NP	130
H1N1		HIMIWHSNL	NP	135
H1N1		ATYQRTRAL	NP	146
H1N1		GMDPRMCSL	NP	158
H1N1		CSLMQGSTL	NP	164
H1N1		RSGAAGAAV	NP	175
H1N1		AAGAAVKGV	NP	178
H1N1		AAVKGVGTI	NP	181
H1N1		GVGTIAMEL	NP	185
H1N1		TIAMELIRM	NP	188
H1N1		IAMELIRMI	NP	189
H1N1		LIRMIKRGI	NP	193
H1N1		RTRVAYERM	NP	214
H1N1		VAYERMCNI	NP	217
H1N1		QTAAQRAMM	NP	231
H1N1		NAEIEDLIF	NP	250
H1N1		LIFLARSAL	NP	256
H1N1		IFLARSALI	NP	257
H1N1		FLARSALIL	NP	258
H1N1		SALILRGSV	NP	262
H1N1		GSVAHKSCL	NP	268
H1N1		CLPACVYGL	NP	275
H1N1		PACVYGLAV	NP	277
H1N1		LAVASGHDF	NP	283
H1N1		DFEREGYSL	NP	290
H1N1		YSLVGIDPF	NP	296
H1N1		LVGIDPFKL	NP	298
H1N1		KLLQNSQVV	NP	305
H1N1		WMACHSAAF	NP	330
H1N1		SAAFEDLRV	NP	335
H1N1		SSFIRGKKV	NP	344
H1N1		SFIRGKKVI	NP	345
H1N1		KLSTRGVQI	NP	357
H1N1		ASNENVETM	NP	366
H1N1		TMDSNTLEL	NP	373
H1N1		ELRSRYWAI	NP	380
H1N1		KASAGQISV	NP	400
H1N1		ISVQPTFSV	NP	406
H1N1		PTFSVQRNL	NP	410
H1N1		FSVQRNLPF	NP	412
H1N1		NLPFERATV	NP	417
H1N1		RTSDMRTEV	NP	436
H1N1		TSDMRTEVI	NP	437
H1N1		DMRTEVIRM	NP	439
H1N1		SAKPEDLSF	NP	450
H1N1		DLSFQGRGV	NP	455
H1N1		LSFQGRGVF	NP	456
H1N1		ATNPIVPSF	NP	471
H1N1		DMSNEGSYF	NP	480
H1N1		MSNEGSYFF	NP	481
H1N1		ILVVLLYTF	HA	4
H1N1		FATANADTL	HA	12
H1N1		TANADTLCI	HA	14
H1N1		HANNSTDTV	HA	25
H1N1		NSTDTVDTV	HA	28
H1N1		STDTVDTVL	HA	29
H1N1		TVLEKNVTV	HA	35
H1N1		VTVTHSVNL	HA	41
H1N1		TVTHSVNLL	HA	42
H1N1		PLHLGKCNI	HA	66
H1N1		STASSWSYI	HA	88
H1N1		TASSWSYIV	HA	89
H1N1		GTCYPGDFI	HA	105
H1N1		ELREQLSSV	HA	117
H1N1		SSVSSFERF	HA	123
H1N1		VSSFERFEI	HA	125
H1N1		SSFERFEIF	HA	126
H1N1		GAKSFYKNL	HA	157
H1N1		SFYKNLIWL	HA	160
H1N1		YINDKGKEV	HA	182
H1N1		STSADQQSL	HA	200
H1N1		GSSRYSKKF	HA	219
H1N1		YSKKFKPEI	HA	223
H1N1		KVRDQEGRM	HA	236
H1N1		RMNYYWTLV	HA	243
H1N1		TLVEPGDKI	HA	249
H1N1		ITFEATGNL	HA	257
H1N1		TFEATGNLV	HA	258
H1N1		NLVVPRYAF	HA	264
H1N1		VVPRYAFAM	HA	266
H1N1		GIIISDTPV	HA	281
H1N1		GAINTSLPF	HA	301
H1N1		NTSLPFQNI	HA	304
H1N1		TIGKCPKYV	HA	316
H1N1		YVKSTKLRL	HA	323
H1N1		RLATGLRNI	HA	330
H1N1		PSIQSRGLF	HA	339
H1N1		QSRGLFGAI	HA	342
H1N1		GLFGAIAGF	HA	345
H1N1		LFGAIAGFI	HA	346
H1N1		FIEGGWTGM	HA	353
H1N1		DLKSTQNAI	HA	381
H1N1		STQNAIDEI	HA	384
H1N1		AIDEITNKV	HA	388
H1N1		EITNKVNSV	HA	391
H1N1		ITNKVNSVI	HA	392
H1N1		KVNSVIEKM	HA	395
H1N1		VIEKMNTQF	HA	399
H1N1		KMNTQFTAV	HA	402
H1N1		QFTAVGKEF	HA	406
H1N1		AVGKEFNHL	HA	409
H1N1		EFNHLEKRI	HA	413
H1N1		HLEKRIENL	HA	416
H1N1		RIENLNKKV	HA	420
H1N1		KVDDGFLDI	HA	427
H1N1		DIWTYNAEL	HA	434
H1N1		WTYNAELLV	HA	436
H1N1		VLLENERTL	HA	444
H1N1		TLDYHDSNV	HA	451
H1N1		NVKNLYEKV	HA	458
H1N1		QLKNNAKEI	HA	469
H1N1		EIGNGCFEF	HA	476
H1N1		EAKLNREEI	HA	509
H1N1		GVKLESTRI	HA	519
H1N1		ESTRIYQIL	HA	523
H1N1		QILAIYSTV	HA	529
H1N1		YSTVASSLV	HA	534
H1N1		STVASSLVL	HA	535
H1N1		TVASSLVLV	HA	536
H1N1		VASSLVLVV	HA	537
H1N1		SSLVLVVSL	HA	539
H1N1		VLVVSLGAI	HA	542
H1N1		VVSLGAISF	HA	544
H1N1		SLGAISFWM	HA	546
H1N1		GSLQCRICI	HA	558
H1N1		FVRQCFNPM	PA	4
H1N1		CFNPMIVEL	PA	8
H1N1		IVELAEKAM	PA	13
H1N1		KFAAICTHL	PA	34
H1N1		AAICTHLEV	PA	36
H1N1		CTHLEVCFM	PA	39
H1N1		EVCFMYSDF	PA	43
H1N1		CFMYSDFHF	PA	45
H1N1		FMYSDFHFI	PA	46
H1N1		FIDERGESI	PA	53
H1N1		ESGDPNALL	PA	64
H1N1		ALLKHRFEI	PA	70
H1N1		LLKHRFEII	PA	71
H1N1		EIIEGRDRI	PA	77
H1N1		IIEGRDRIM	PA	78
H1N1		MAWTVVNSI	PA	86
H1N1		NSICNTTGV	PA	92
H1N1		TTGVEKPKF	PA	97
H1N1		EIGVTRREV	PA	119
H1N1		GVTRREVHI	PA	121
H1N1		KIKSEKTHI	PA	137
H1N1		KSEKTHIHI	PA	139
H1N1		KTHIHIFSF	PA	142
H1N1		IFSFTGEEM	PA	147
H1N1		MATKADYTL	PA	155
H1N1		RARIKTRLF	PA	168
H1N1		RIKTRLFTI	PA	170
H1N1		RLFTIRQEM	PA	174
H1N1		ASRSLWDSF	PA	183
H1N1		QSERGEETI	PA	193
H1N1		ETIEEKFEI	PA	199
H1N1		EITGTMRKL	PA	206
H1N1		SLPPNFPSL	PA	218
H1N1		SLENFRAYV	PA	225
H1N1		NFRAYVDGF	PA	228
H1N1		CIEGKLSQM	PA	241
H1N1		KLSQMSKEV	PA	245
H1N1		MSKEVNAKI	PA	249
H1N1		EVNAKIEPF	PA	252
H1N1		FLRTTPRPL	PA	260
H1N1		RTTPRPLRL	PA	262
H1N1		PLRLPDGPL	PA	267
H1N1		PLCHQRSKF	PA	274
H1N1		FLLMDALKL	PA	282
H1N1		LMDALKLSI	PA	284
H1N1		PLYDAIKCM	PA	303
H1N1		DAIKCMKTF	PA	306
H1N1		AIKCMKTFF	PA	307
H1N1		FFGWKEPNI	PA	314
H1N1		IVKPHEKGI	PA	322
H1N1		YLMAWKQVL	PA	334
H1N1		QVLAELQDI	PA	340
H1N1		RTSQLKWAL	PA	362
H1N1		NMAPEKVDF	PA	373
H1N1		LASWVQNEF	PA	403
H1N1		LTDSSWIEL	PA	417
H1N1		SSWIELDEI	PA	420
H1N1		ELDEIGEDV	PA	424
H1N1		EIGEDVAPI	PA	427
H1N1		IASMRRNYF	PA	438
H1N1		ATEYIMKGV	PA	455
H1N1		GVYINTALL	PA	462
H1N1		LLNASCAAM	PA	469
H1N1		ASCAAMDDF	PA	472
H1N1		CAAMDDFQL	PA	474
H1N1		AAMDDFQLI	PA	475
H1N1		KTNLYGFII	PA	497
H1N1		FIIKGRSHL	PA	503
H1N1		HLRNDTDVV	PA	510
H1N1		VVNFVSMEF	PA	517
H1N1		NFVSMEFSL	PA	519
H1N1		EFSLTDPRL	PA	524
H1N1		CVLEIGDML	PA	541
H1N1		VLEIGDMLL	PA	542
H1N1		LLRTAIGQV	PA	549
H1N1		AIGQVSRPM	PA	553
H1N1		VSRPMFLYV	PA	557
H1N1		GMEMRRCLL	PA	578
H1N1		CLLQSLQQI	PA	584
H1N1		QSLQQIESM	PA	587
H1N1		SLQQIESMI	PA	588
H1N1		SMIEAESSV	PA	594
H1N1		ESSVKEKDM	PA	599
H1N1		PIGESPRGV	PA	620
H1N1		SIGKVCRTL	PA	632
H1N1		RTLLAKSVF	PA	638
H1N1		LAKSVFNSL	PA	641
H1N1		NSLYASPQL	PA	647
H1N1		YASPQLEGF	PA	650
H1N1		GFSAESRKL	PA	657
H1N1		FSAESRKLL	PA	658
H1N1		SAESRKLLL	PA	659
H1N1		ESRKLLLIV	PA	661
H1N1		KLLLIVQAL	PA	664
H1N1		IVQALRDNL	PA	668
H1N1		NLEPGTFDL	PA	675
H1N1		DLGGLYEAI	PA	682
H1N1		CLINDPWVL	PA	693
H1N1		LINDPWVLL	PA	694
H1N1		WVLLNASWF	PA	699
H1N1		NASWFNSFL	PA	703
H1N1		DVNPTLLFL	PB1	2
H1N1		GTGYTMDTV	PB1	35
H1N1		NTETGAPQL	PB1	58
H1N1		QLNPIDGPL	PB1	65
H1N1		QTDCVLEAM	PB1	84
H1N1		CVLEAMAFL	PB1	87
H1N1		FLEESHPGI	PB1	94
H1N1		NSCLETMEV	PB1	105
H1N1		AATALANTI	PB1	139
H1N1		TALANTIEV	PB1	141
H1N1		ALANTIEVF	PB1	142
H1N1		LTANESGRL	PB1	155
H1N1		TANESGRLI	PB1	156
H1N1		ESGRLIDFL	PB1	159
H1N1		RLIDFLKDV	PB1	162
H1N1		LIDFLKDVM	PB1	163
H1N1		FLKDVMESM	PB1	166
H1N1		SMNKEEIEI	PB1	173
H1N1		TIGKKKQRL	PB1	204
H1N1		RLNKRGYLI	PB1	211
H1N1		AIATPGMQI	PB1	240
H1N1		QIRGFVYFV	PB1	247
H1N1		GFVYFVETL	PB1	250
H1N1		FVETLARSI	PB1	254
H1N1		LARSICEKL	PB1	258
H1N1		KLEQSGLPV	PB1	265
H1N1		KLANVVRKM	PB1	281
H1N1		LANVVRKMM	PB1	282
H1N1		MTNSQDTEI	PB1	290
H1N1		NSQDTEISF	PB1	292
H1N1		MFLAMITYI	PB1	317
H1N1		ITRNQPEWF	PB1	325
H1N1		NILSMAPIM	PB1	335
H1N1		ILSMAPIMF	PB1	336
H1N1		MFSNKMARL	PB1	343
H1N1		MARLGKGYM	PB1	348
H1N1		MFESKRMKI	PB1	356
H1N1		RTQIPAEML	PB1	365
H1N1		LASIDLKYF	PB1	373
H1N1		STKKKIEKI	PB1	384
H1N1		KIEKIRPLL	PB1	388
H1N1		LLIDGTASL	PB1	395
H1N1		GTASLSPGM	PB1	399
H1N1		TASLSPGMM	PB1	400
H1N1		ASLSPGMMM	PB1	401
H1N1		LSPGMMMGM	PB1	403
H1N1		GMMMGMFNM	PB1	406
H1N1		MMMGMFNML	PB1	407
H1N1		GMFNMLSTV	PB1	410
H1N1		MFNMLSTVL	PB1	411
H1N1		NMLSTVLGV	PB1	413
H1N1		LSTVLGVSI	PB1	415
H1N1		STVLGVSIL	PB1	416
H1N1		VLGVSILNL	PB1	418
H1N1		KTIYWWDGL	PB1	433
H1N1		QSSDDFALI	PB1	442
H1N1		SSDDFALIV	PB1	443
H1N1		GIQAGVDRF	PB1	458
H1N1		RFYRTCKLV	PB1	465
H1N1		NMSKKKSYI	PB1	476
H1N1		GTFEFTSFF	PB1	488
H1N1		TSFFYRYGF	PB1	493
H1N1		SFFYRYGFV	PB1	494
H1N1		FVANFSMEL	PB1	501
H1N1		NFSMELPSF	PB1	504
H1N1		SMELPSFGV	PB1	506
H1N1		ESADMSIGV	PB1	519
H1N1		DMSIGVTVI	PB1	522
H1N1		GVTVIKNNM	PB1	526
H1N1		VTVIKNNMI	PB1	527
H1N1		DLGPATAQM	PB1	538
H1N1		ATAQMALQL	PB1	542
H1N1		TAQMALQLF	PB1	543
H1N1		QTQSKVGLL	PB1	582
H1N1		LVSDGGPNL	PB1	590
H1N1		NLHIPEVCL	PB1	603
H1N1		EVCLKWELM	PB1	608
H1N1		RLCNPLNPF	PB1	623
H1N1		VSHKEIDSV	PB1	632
H1N1		EIDSVNNAV	PB1	636
H1N1		DSVNNAVVM	PB1	638
H1N1		PAHGPAKSM	PB1	647
H1N1		AVATTHSWI	PB1	659
H1N1		WIPKRNRSI	PB1	666
H1N1		ILNTSQRGI	PB1	674
H1N1		QMYQKCCNL	PB1	687
H1N1		PSSSYRRPV	PB1	701
H1N1		SSYRRPVGI	PB1	703
H1N1		GISSMVEAM	PB1	710
H1N1		ISSMVEAMV	PB1	711
H1N1		EAMVSRARI	PB1	716
H1N1		RVDFESGRI	PB1	727
H1N1		EIMKICSTI	PB1	742
H1N1		KICSTIEEL	PB1	745
H1N1		RIKELRDLM	PB2	3
H1N1		MSQSRTREI	PB2	11
H1N1		LTKTTVDHM	PB2	20
H1N1		KTTVDHMAI	PB2	22
H1N1		TTVDHMAII	PB2	23
H1N1		PALRMKWMM	PB2	43
H1N1		WMMAMRYPI	PB2	49
H1N1		PITADKRIM	PB2	56
H1N1		TADKRIMDM	PB2	58
H1N1		DAGSDRVMV	PB2	83
H1N1		RVMVSPLAV	PB2	88
H1N1		TSTVHYPKV	PB2	106
H1N1		DTNPGHADL	PB2	146
H1N1		LSAKEAQDV	PB2	154
H1N1		SAKEAQDVI	PB2	155
H1N1		EAQDVIMEV	PB2	158
H1N1		RILTSESQL	PB2	175
H1N1		LTSESQLAI	PB2	177
H1N1		ITKEKKEEL	PB2	185
H1N1		IAPLMVAYM	PB2	198
H1N1		VAYMLEREL	PB2	203
H1N1		ELVRKTRFL	PB2	210
H1N1		PVAGGTGSV	PB2	219
H1N1		GTGSVYIEV	PB2	223
H1N1		SVYIEVLHL	PB2	226
H1N1		QMYTPGGEV	PB2	242
H1N1		SLIIAARNI	PB2	258
H1N1		LIIAARNIV	PB2	259
H1N1		RAAVSADPL	PB2	269
H1N1		VSADPLASL	PB2	272
H1N1		SADPLASLL	PB2	273
H1N1		STQIGGVRM	PB2	286
H1N1		PTEEQAVDI	PB2	302
H1N1		AVDICKAAI	PB2	307
H1N1		DICKAAIGL	PB2	309
H1N1		SSSFSFGGF	PB2	320
H1N1		SFSFGGFTF	PB2	322
H1N1		SSVKKEEEV	PB2	336
H1N1		SVKKEEEVL	PB2	337
H1N1		VLTGNLQTL	PB2	344
H1N1		NLQTLKIRV	PB2	348
H1N1		RVHEGYEEF	PB2	355
H1N1		MVGRRATAI	PB2	365
H1N1		ILRKATRRL	PB2	373
H1N1		KATRRLIQL	PB2	376
H1N1		ATRRLIQLI	PB2	377
H1N1		VSGRDEQSI	PB2	386
H1N1		QSIAEAIIV	PB2	392
H1N1		IAEAIIVAM	PB2	394
H1N1		EAIIVAMVF	PB2	396
H1N1		MVFSQEDCM	PB2	402
H1N1		VFSQEDCMI	PB2	403
H1N1		MIKAVRGDL	PB2	410
H1N1		KAVRGDLNF	PB2	412
H1N1		AVRGDLNFV	PB2	413
H1N1		FVNRANQRL	PB2	420
H1N1		RANQRLNPM	PB2	423
H1N1		RLNPMHQLL	PB2	427
H1N1		PMHQLLRHF	PB2	430
H1N1		HFQKDAKVL	PB2	437
H1N1		KVLFQNWGI	PB2	443
H1N1		GIESIDNVM	PB2	450
H1N1		ESIDNVMGM	PB2	452
H1N1		SIDNVMGMI	PB2	453
H1N1		NVMGMIGIL	PB2	456
H1N1		GMIGILPDM	PB2	459
H1N1		MTPSTEMSL	PB2	467
H1N1		STEMSLRGI	PB2	470
H1N1		EMSLRGIRV	PB2	472
H1N1		GIRVSKMGV	PB2	477
H1N1		YSSTERVVV	PB2	488
H1N1		STERVVVSI	PB2	490
H1N1		RVVVSIDRF	PB2	493
H1N1		VVVSIDRFL	PB2	494
H1N1		VSIDRFLRV	PB2	496
H1N1		RVRDQRGNV	PB2	503
H1N1		NVLLSPEEV	PB2	510
H1N1		LTITYSSSM	PB2	527
H1N1		TITYSSSMM	PB2	528
H1N1		YSSSMMWEI	PB2	531
H1N1		EINGPESVL	PB2	538
H1N1		VLVNTYQWI	PB2	545
H1N1		LVNTYQWII	PB2	546
H1N1		WIIRNWEIV	PB2	552
H1N1		TMLYNKMEF	PB2	569
H1N1		EFEPFQSLV	PB2	576
H1N1		ATRSRYSGF	PB2	587
H1N1		YSGFVRTLF	PB2	592
H1N1		FVRTLFQQM	PB2	595
H1N1		TLFQQMRDV	PB2	598
H1N1		LFQQMRDVL	PB2	599
H1N1		QMRDVLGTF	PB2	602
H1N1		DVLGTFDTV	PB2	605
H1N1		GTFDTVQII	PB2	608
H1N1		DTVQIIKLL	PB2	611
H1N1		AAPPEQSRM	PB2	623
H1N1		QSRMQFSSL	PB2	628
H1N1		RMQFSSLTV	PB2	630
H1N1		QFSSLTVNV	PB2	632
H1N1		TVNVRGSGL	PB2	637
H1N1		NVRGSGLRI	PB2	639
H1N1		ILVRGNSPV	PB2	647
H1N1		LVRGNSPVF	PB2	648
H1N1		KATKRLTVL	PB2	660
H1N1		VLGKDAGAL	PB2	667
H1N1		GTSGVESAV	PB2	682
H1N1		TSGVESAVL	PB2	683
H1N1		ESAVLRGFL	PB2	687
H1N1		SAVLRGFLI	PB2	688
H1N1		AVLRGFLIL	PB2	689
H1N1		LSINELSNL	PB2	708
H1N1		LAKGEKANV	PB2	716
H1N1		NVLIGQGDV	PB2	723
H1N1		VLIGQGDVV	PB2	724
H1N1		LIGQGDVVL	PB2	725
H1N1		DSQTATKRI	PB2	746
H1N1		QTATKRIRM	PB2	748
H1N1		ATKRIRMAI	PB2	750
H1N1	BF2*2101	SRNEKWREQL	NS2	60
H1N1	(Total: 24)	IEEMRHRLKA	NS2	80
H1N1		CRCSDSSDPL	M2	13
H1N1		LKRGPSTEGV	M2	55
H1N1		TEVETYVLSI	M1	1
H1N1		KDDLLENLQA	M1	226
H1N1		VRIGSKGDVF	NA	106
H1N1		IRPCFWVELI	NA	418
H1N1		WRQANNGEDA	NP	120
H1N1		YHANNSTDTV	HA	24
H1N1		NHLEKRIENL	HA	415
H1N1		SHLRNDTDVV	PA	509
H1N1		AESRKLLLIV	PA	660
H1N1		MDVNPTLLFL	PB1	1
H1N1		IRTQIPAEML	PB1	364
H1N1		TKTIYWWDGL	PB1	432
H1N1		QKCCNLFEKF	PB1	690
H1N1		MKICSTIEEL	PB1	744
H1N1		QDCKIAPLMV	PB2	194
H1N1		NDDVDQSLII	PB2	252
H1N1		RRAAVSADPL	PB2	268
H1N1		LRQNPTEEQA	PB2	298
H1N1		IRVHEGYEEF	PB2	354
H1N1		ERVVVSIDRF	PB2	492
H1N1	BF2*0401	GERQDATE	NP	17
H1N1	(Total: 5)	GDFIDYEE	HA	110
H1N1		IDYEELRE	HA	113
H1N1		PDLYDYKE	PA	107
H1N1		IELDEIGE	PA	423
H3N2	Anpl-UAA*01	RIKELRNLM	PB2	3
H3N2	(Total: 632)	MSQSRTREI	PB2	11
H3N2		LTKTTVDHM	PB2	20
H3N2		KTTVDHMAI	PB2	22
H3N2		TTVDHMAII	PB2	23
H3N2		PSLRMKWMM	PB2	43
H3N2		WMMAMKYPI	PB2	49
H3N2		TADKRITEM	PB2	58
H3N2		MSDAGSDRV	PB2	81
H3N2		DAGSDRVMV	PB2	83
H3N2		RVMVSPLAV	PB2	88
H3N2		TSTVHYPKV	PB2	106
H3N2		DINPGHADL	PB2	146
H3N2		LSAKEAQDV	PB2	154
H3N2		SAKEAQDVI	PB2	155
H3N2		EAQDVIMEV	PB2	158
H3N2		RILTSESQL	PB2	175
H3N2		LTSESQLTI	PB2	177
H3N2		ITKEKKEEL	PB2	185
H3N2		ISPLMVAYM	PB2	198
H3N2		VAYMLEREL	PB2	203
H3N2		ELVRKTRFL	PB2	210
H3N2		PVAGGTSSI	PB2	219
H3N2		GTSSIYIEV	PB2	223
H3N2		TSSIYIEVL	PB2	224
H3N2		SIYIEVLHL	PB2	226
H3N2		QMYTPGGEV	PB2	242
H3N2		SLIIAARNI	PB2	258
H3N2		LIIAARNIV	PB2	259
H3N2		RAAVSADPL	PB2	269
H3N2		VSADPLASL	PB2	272
H3N2		SADPLASLL	PB2	273
H3N2		STQIGGTRM	PB2	286
H3N2		PTEEQAVDI	PB2	302
H3N2		AVDICKAAM	PB2	307
H3N2		DICKAAMGL	PB2	309
H3N2		SSSFSFGGF	PB2	320
H3N2		SFSFGGFTF	PB2	322
H3N2		SSVKREEEV	PB2	336
H3N2		SVKREEEVL	PB2	337
H3N2		VLTGNLQTL	PB2	344
H3N2		NLQTLKIRV	PB2	348
H3N2		RVHEGYEEF	PB2	355
H3N2		MVGKRATAI	PB2	365
H3N2		ILRKATRRL	PB2	373
H3N2		KATRRLVQL	PB2	376
H3N2		ATRRLVQLI	PB2	377
H3N2		VSGRDEQSI	PB2	386
H3N2		QSIAEAIIV	PB2	392
H3N2		IAEAIIVAM	PB2	394
H3N2		EAIIVAMVF	PB2	396
H3N2		MVFSQEDCM	PB2	402
H3N2		VFSQEDCMI	PB2	403
H3N2		MIKAVRGDL	PB2	410
H3N2		KAVRGDLNF	PB2	412
H3N2		AVRGDLNFV	PB2	413
H3N2		FVNRANQRL	PB2	420
H3N2		RANQRLNPM	PB2	423
H3N2		RLNPMHQLL	PB2	427
H3N2		PMHQLLRHF	PB2	430
H3N2		HFQKDAKVL	PB2	437
H3N2		KVLFQNWGI	PB2	443
H3N2		GIEHIDSVM	PB2	450
H3N2		HIDSVMGMV	PB2	453
H3N2		DSVMGMVGV	PB2	455
H3N2		SVMGMVGVL	PB2	456
H3N2		GMVGVLPDM	PB2	459
H3N2		MTPSTEMSM	PB2	467
H3N2		STEMSMRGI	PB2	470
H3N2		EMSMRGIRV	PB2	472
H3N2		GIRVSKMGV	PB2	477
H3N2		YSSTERVVV	PB2	488
H3N2		STERVVVSI	PB2	490
H3N2		RVVVSIDRF	PB2	493
H3N2		VVVSIDRFL	PB2	494
H3N2		VSIDRFLRV	PB2	496
H3N2		RVRDQRGNV	PB2	503
H3N2		NVLLSPEEV	PB2	510
H3N2		LTITYSSSM	PB2	527
H3N2		TITYSSSMM	PB2	528
H3N2		YSSSMMWEI	PB2	531
H3N2		EINGPESVL	PB2	538
H3N2		VLVNTYQWI	PB2	545
H3N2		LVNTYQWII	PB2	546
H3N2		WIIRNWEAV	PB2	552
H3N2		AMLYNKMEF	PB2	569
H3N2		EFEPFQSLV	PB2	576
H3N2		AIRGQYSGF	PB2	587
H3N2		YSGFVRTLF	PB2	592
H3N2		FVRTLFQQM	PB2	595
H3N2		TLFQQMRDV	PB2	598
H3N2		LFQQMRDVL	PB2	599
H3N2		QMRDVLGTF	PB2	602
H3N2		GTFDTTQII	PB2	608
H3N2		DTTQIIKLL	PB2	611
H3N2		AAPPKQSRM	PB2	623
H3N2		QSRMQFSSL	PB2	628
H3N2		RMQFSSLTV	PB2	630
H3N2		QFSSLTVNV	PB2	632
H3N2		TVNVRGSGM	PB2	637
H3N2		NVRGSGMRI	PB2	639
H3N2		ILVRGNSPV	PB2	647
H3N2		LVRGNSPVF	PB2	648
H3N2		KTTKRLTIL	PB2	660
H3N2		ILGKDAGTL	PB2	667
H3N2		STSGVESAV	PB2	682
H3N2		TSGVESAVL	PB2	683
H3N2		ESAVLRGFL	PB2	687
H3N2		SAVLRGFLI	PB2	688
H3N2		AVLRGFLII	PB2	689
H3N2		LSINELSNL	PB2	708
H3N2		LAKGEKANV	PB2	716
H3N2		NVLIGQGDV	PB2	723
H3N2		VLIGQGDVV	PB2	724
H3N2		LIGQGDVVL	PB2	725
H3N2		DSQTATKRI	PB2	746
H3N2		QTATKRIRM	PB2	748
H3N2		ATKRIRMAI	PB2	750
H3N2		GSGRQIQKL	PB1	22
H3N2		STQLMDHYL	PB1	35
H3N2		QLMDHYLRI	PB1	37
H3N2		LMDHYLRIM	PB1	38
H3N2		QVDMHKQTV	PB1	48
H3N2		VSWRLWPSL	PB1	56
H3N2		HALKQWKSF	PB1	75
H3N2		DVNPTLLFL	PB1	2
H3N2		GTGYTMDTV	PB1	35
H3N2		NTETGAPQL	PB1	58
H3N2		QLNPIDGPL	PB1	65
H3N2		QTDCVLEAM	PB1	84
H3N2		CVLEAMAFL	PB1	87
H3N2		FLEESHPGI	PB1	94
H3N2		NSCLETMEV	PB1	105
H3N2		AATALANTI	PB1	139
H3N2		TALANTIEV	PB1	141
H3N2		ALANTIEVF	PB1	142
H3N2		LTANESGRL	PB1	155
H3N2		TANESGRLI	PB1	156
H3N2		ESGRLIDFL	PB1	159
H3N2		RLIDFLKDV	PB1	162
H3N2		LIDFLKDVM	PB1	163
H3N2		FLKDVMESM	PB1	166
H3N2		SMDKEEIEI	PB1	173
H3N2		TIGKKKQRV	PB1	204
H3N2		RVNKRGYLI	PB1	211
H3N2		AIATPGMQI	PB1	240
H3N2		QIRGFVYFV	PB1	247
H3N2		GFVYFVETL	PB1	250
H3N2		FVETLARSI	PB1	254
H3N2		LARSICEKL	PB1	258
H3N2		KLEQSGLPV	PB1	265
H3N2		KLANVVRKM	PB1	281
H3N2		LANVVRKMM	PB1	282
H3N2		MTNSQDTEL	PB1	290
H3N2		NSQDTELSF	PB1	292
H3N2		MFLAMITYI	PB1	317
H3N2		ITKNQPEWF	PB1	325
H3N2		NILSIAPIM	PB1	335
H3N2		ILSIAPIMF	PB1	336
H3N2		MFSNKMARL	PB1	343
H3N2		MARLGKGYM	PB1	348
H3N2		MFESKRMKL	PB1	356
H3N2		RTQIPAEML	PB1	365
H3N2		LASIDLKYF	PB1	373
H3N2		STRKKIEKI	PB1	384
H3N2		KIEKIRPLL	PB1	388
H3N2		LLIDGTASL	PB1	395
H3N2		GTASLSPGM	PB1	399
H3N2		TASLSPGMM	PB1	400
H3N2		ASLSPGMMM	PB1	401
H3N2		LSPGMMMGM	PB1	403
H3N2		GMMMGMFNM	PB1	406
H3N2		MMMGMFNML	PB1	407
H3N2		GMFNMLSTV	PB1	410
H3N2		MFNMLSTVL	PB1	411
H3N2		NMLSTVLGV	PB1	413
H3N2		LSTVLGVSI	PB1	415
H3N2		STVLGVSIL	PB1	416
H3N2		VLGVSILNL	PB1	418
H3N2		KTTYWWDGL	PB1	433
H3N2		QSSDDFALI	PB1	442
H3N2		SSDDFALIV	PB1	443
H3N2		GIQAGVDRF	PB1	458
H3N2		RFYRTCKLV	PB1	465
H3N2		NMSKKKSYI	PB1	476
H3N2		GTFEFTSFF	PB1	488
H3N2		TSFFYRYGF	PB1	493
H3N2		SFFYRYGFV	PB1	494
H3N2		FVANFSMEL	PB1	501
H3N2		NFSMELPSF	PB1	504
H3N2		SMELPSFGV	PB1	506
H3N2		ESADMSIGV	PB1	519
H3N2		DMSIGVTVI	PB1	522
H3N2		GVTVIKNNM	PB1	526
H3N2		VTVIKNNMI	PB1	527
H3N2		DLGPATAQM	PB1	538
H3N2		ATAQMALQL	PB1	542
H3N2		TAQMALQLF	PB1	543
H3N2		QTQSKAGLL	PB1	582
H3N2		LVSDGGPNL	PB1	590
H3N2		NLHIPEVCL	PB1	603
H3N2		EVCLKWELM	PB1	608
H3N2		RLCNPLNPF	PB1	623
H3N2		VSHKEIESV	PB1	632
H3N2		EIESVNNAV	PB1	636
H3N2		ESVNNAVVM	PB1	638
H3N2		PAHGPAKSM	PB1	647
H3N2		AVATTHSWI	PB1	659
H3N2		WIPKRNRSI	PB1	666
H3N2		ILNTSQRGI	PB1	674
H3N2		QMYQKCCNL	PB1	687
H3N2		PSSSYRRPV	PB1	701
H3N2		SSYRRPVGI	PB1	703
H3N2		GISSMVEAM	PB1	710
H3N2		ISSMVEAMV	PB1	711
H3N2		EAMVSRARI	PB1	716
H3N2		RIDFESGRI	PB1	727
H3N2		EIMKICSTI	PB1	742
H3N2		KICSTIEEL	PB1	745
H3N2		FVRQCFNPM	PA	4
H3N2		CFNPMIVEL	PA	8
H3N2		IVELAEKAM	PA	13
H3N2		AMKEYGEDL	PA	20
H3N2		DLKIETNKF	PA	27
H3N2		KFAAICTHL	PA	34
H3N2		AAICTHLEV	PA	36
H3N2		CTHLEVCFM	PA	39
H3N2		EVCFMYSDF	PA	43
H3N2		CFMYSDFHF	PA	45
H3N2		FMYSDFHFI	PA	46
H3N2		FINEQGESI	PA	53
H3N2		ELDDPNALL	PA	64
H3N2		ALLKHRFEI	PA	70
H3N2		LLKHRFEII	PA	71
H3N2		IIEGRDRTM	PA	78
H3N2		MAWTVVNSI	PA	86
H3N2		TTGAEKPKF	PA	97
H3N2		EIGVTRREV	PA	119
H3N2		GVTRREVHI	PA	121
H3N2		KIKSENTHI	PA	137
H3N2		KSENTHIHI	PA	139
H3N2		NTHIHIFSF	PA	142
H3N2		IFSFTGEEM	PA	147
H3N2		MATKADYTL	PA	155
H3N2		RARIKTRLF	PA	168
H3N2		RIKTRLFTI	PA	170
H3N2		RLFTIRQEM	PA	174
H3N2		QSERGEETI	PA	193
H3N2		ETIEEKFEI	PA	199
H3N2		EISGTMRRL	PA	206
H3N2		SLPPNFSCL	PA	218
H3N2		CLENFRAYV	PA	225
H3N2		NFRAYVDGF	PA	228
H3N2		CIEGKLSQM	PA	241
H3N2		KLSQMSKEV	PA	245
H3N2		MSKEVNAKI	PA	249
H3N2		EVNAKIEPF	PA	252
H3N2		FLKTTPRPI	PA	260
H3N2		KTTPRPIKL	PA	262
H3N2		FLLMDALKL	PA	282
H3N2		LMDALKLSI	PA	284
H3N2		PLYDAIKCI	PA	303
H3N2		DAIKCIKTF	PA	306
H3N2		AIKCIKTFF	PA	307
H3N2		FFGWKEPYI	PA	314
H3N2		IVKPHEKGI	PA	322
H3N2		YLLSWKQVL	PA	334
H3N2		QVLSELQDI	PA	340
H3N2		KTSQLKWAL	PA	362
H3N2		NMAPEKVDF	PA	373
H3N2		ELRSLSSWI	PA	399
H3N2		LSSWIQNEF	PA	403
H3N2		KACELTDSI	PA	413
H3N2		LTDSIWIEL	PA	417
H3N2		SIWIELDEI	PA	420
H3N2		ELDEIGEDV	PA	424
H3N2		EIGEDVAPI	PA	427
H3N2		IASMRRNYF	PA	438
H3N2		ATEYIMKGV	PA	455
H3N2		GVYINTALL	PA	462
H3N2		LLNASCAAM	PA	469
H3N2		ASCAAMDDF	PA	472
H3N2		CAAMDDFQL	PA	474
H3N2		AAMDDFQLI	PA	475
H3N2		KTNLYGFII	PA	497
H3N2		FIIKGRSHL	PA	503
H3N2		HLRNDTDVV	PA	510
H3N2		VVNFVSMEF	PA	517
H3N2		NFVSMEFSL	PA	519
H3N2		EFSLTDPRL	PA	524
H3N2		CVLEIGDML	PA	541
H3N2		VLEIGDMLL	PA	542
H3N2		LLRSAIGQI	PA	549
H3N2		AIGQISRPM	PA	553
H3N2		ISRPMFLYV	PA	557
H3N2		GMEMRRCLL	PA	578
H3N2		CLLQSLQQI	PA	584
H3N2		QSLQQIESM	PA	587
H3N2		SLQQIESMI	PA	588
H3N2		SMIEAESSV	PA	594
H3N2		ESSVKEKDM	PA	599
H3N2		PIGESPKGV	PA	620
H3N2		SIGKVCRTL	PA	632
H3N2		RTLLAKSVF	PA	638
H3N2		LAKSVFNSL	PA	641
H3N2		NSLYASPQL	PA	647
H3N2		YASPQLEGF	PA	650
H3N2		GFSAESRKL	PA	657
H3N2		FSAESRKLL	PA	658
H3N2		SAESRKLLL	PA	659
H3N2		ESRKLLLVV	PA	661
H3N2		KLLLVVQAL	PA	664
H3N2		VVQALRDNL	PA	668
H3N2		NLEPGTFDL	PA	675
H3N2		DLGGLYEAI	PA	682
H3N2		CLINDPWVL	PA	693
H3N2		LINDPWVLL	PA	694
H3N2		WVLLNASWF	PA	699
H3N2		NASWFNSFL	PA	703
H3N2		NTVSSFQDI	NS2	4
H3N2		TVSSFQDIL	NS2	5
H3N2		VSSFQDILL	NS2	6
H3N2		SFQDILLRM	NS2	8
H3N2		DILLRMSKM	NS2	11
H3N2		LLRMSKMQL	NS2	13
H3N2		QLGSSSEDL	NS2	20
H3N2		SSSEDLNGM	NS2	23
H3N2		SSEDLNGMI	NS2	24
H3N2		DLNGMITQF	NS2	27
H3N2		GMITQFESL	NS2	30
H3N2		ITQFESLKI	NS2	32
H3N2		SLKIYRDSL	NS2	37
H3N2		SLGEAVMRM	NS2	44
H3N2		EAVMRMGDL	NS2	47
H3N2		VMRMGDLHL	NS2	49
H3N2		QLGQKFEEI	NS2	68
H3N2		KFEEIRWLI	NS2	72
H3N2		EIRWLIEEV	NS2	75
H3N2		LIEEVRHRL	NS2	79
H3N2		RLKTTENSF	NS2	86
H3N2		TTENSFEQI	NS2	89
H3N2		NSFEQITFM	NS2	92
H3N2		ITFMQALQL	NS2	97
H3N2		TFMQALQLL	NS2	98
H3N2		FMQALQLLF	NS2	99
H3N2		QALQLLFEV	NS2	101
H3N2		LLFEVEQEI	NS2	105
H3N2		EVEQEIRTF	NS2	108
H3N2		EIRTFSFQL	NS2	112
H3N2		VSSFQVDCF	NS1	6
H3N2		SSFQVDCFL	NS1	7
H3N2		QVDCFLWHI	NS1	10
H3N2		FLWHIRKQV	NS1	14
H3N2		RLRRDQRSL	NS1	35
H3N2		SLRGRGNTL	NS1	42
H3N2		AATHVGKQI	NS1	56
H3N2		ATHVGKQIV	NS1	57
H3N2		ASTPASRYI	NS1	82
H3N2		PASRYITDM	NS1	85
H3N2		ITDMTIEEL	NS1	90
H3N2		ELSRNWFML	NS1	97
H3N2		LSRNWFMLM	NS1	98
H3N2		FMLMPKQKV	NS1	103
H3N2		CIRMDQAIM	NS1	116
H3N2		QAIMEKNIM	NS1	121
H3N2		AIMEKNIML	NS1	122
H3N2		IMLKANFSV	NS1	128
H3N2		MLKANFSVI	NS1	129
H3N2		NFSVIFDRL	NS1	133
H3N2		VIFDRLETI	NS1	136
H3N2		IFDRLETIV	NS1	137
H3N2		ETIVLLRAF	NS1	142
H3N2		RAFTEEGAI	NS1	148
H3N2		AFTEEGAIV	NS1	149
H3N2		AIVGEISPL	NS1	155
H3N2		TIEDVKNAI	NS1	170
H3N2		DVKNAIGVL	NS1	173
H3N2		AIGVLIGGL	NS1	177
H3N2		GLEWNDNTV	NS1	184
H3N2		NTVRVSKNL	NS1	190
H3N2		RVSKNLQRF	NS1	193
H3N2		LTPKQKRKM	NS1	214
H3N2		MARTARSKV	NS1	222
H3N2		GTKRSYEQM	NP	5
H3N2		NATEIRASV	NP	21
H3N2		EIRASVGKM	NP	24
H3N2		SVGKMIDGI	NP	28
H3N2		KMIDGIGRF	NP	31
H3N2		GIGRFYIQM	NP	35
H3N2		KLSDYEGRL	NP	48
H3N2		LSDYEGRLI	NP	49
H3N2		RLIQNSLTI	NP	55
H3N2		NSLTIEKMV	NP	59
H3N2		SLTIEKMVL	NP	60
H3N2		LVLYDKEEI	NP	108
H3N2		DATAGLTHM	NP	128
H3N2		ATAGLTHMM	NP	129
H3N2		TAGLTHMMI	NP	130
H3N2		HMMIWHSNL	NP	135
H3N2		TTYQRTRAL	NP	146
H3N2		GMDPRMCSL	NP	158
H3N2		CSLMQGSTL	NP	164
H3N2		RSGAAGAAV	NP	175
H3N2		AAGAAVKGI	NP	178
H3N2		AAVKGIGTM	NP	181
H3N2		AVKGIGTMV	NP	182
H3N2		GIGTMVMEL	NP	185
H3N2		TMVMELIRM	NP	188
H3N2		MVMELIRMV	NP	189
H3N2		LIRMVKRGI	NP	193
H3N2		KTRSAYERM	NP	214
H3N2		SAYERMCNI	NP	217
H3N2		QTAAQRAMV	NP	231
H3N2		NAEIEDLIF	NP	250
H3N2		LIFLARSAL	NP	256
H3N2		IFLARSALI	NP	257
H3N2		FLARSALIL	NP	258
H3N2		SALILRGSV	NP	262
H3N2		GSVAHKSCL	NP	268
H3N2		PACVYGPAV	NP	277
H3N2		PAVSSGYDF	NP	283
H3N2		DFEKEGYSL	NP	290
H3N2		YSLVGIDPF	NP	296
H3N2		LVGIDPFKL	NP	298
H3N2		WMACHSAAF	NP	330
H3N2		SAAFEDLRL	NP	335
H3N2		AAFEDLRLL	NP	336
H3N2		LSFIRGTKV	NP	344
H3N2		KLSTRGVQI	NP	357
H3N2		ASNENMDNM	NP	366
H3N2		NMGSSTLEL	NP	373
H3N2		ELRSGYWAI	NP	380
H3N2		RASAGQISV	NP	400
H3N2		ISVQPTFSV	NP	406
H3N2		PTFSVQRNL	NP	410
H3N2		FSVQRNLPF	NP	412
H3N2		NLPFEKSTV	NP	417
H3N2		NTEGRTSDM	NP	432
H3N2		RTSDMRAEI	NP	436
H3N2		TSDMRAEII	NP	437
H3N2		DMRAEIIRM	NP	439
H3N2		GAKPEEVSF	NP	450
H3N2		EVSFRGRGV	NP	455
H3N2		VSFRGRGVF	NP	456
H3N2		ATNPIVPSF	NP	471
H3N2		DMSNEGSYF	NP	480
H3N2		MSNEGSYFF	NP	481
H3N2		IITIGSVSL	NA	7
H3N2		TIGSVSLTI	NA	9
H3N2		SVSLTIATI	NA	12
H3N2		SLTIATICF	NA	14
H3N2		LTIATICFL	NA	15
H3N2		TIATICFLM	NA	16
H3N2		ATICFLMQI	NA	18
H3N2		CFLMQIAIL	NA	21
H3N2		FLMQIAILV	NA	22
H3N2		QIAILVTTV	NA	25
H3N2		AILVTTVTL	NA	27
H3N2		LVTTVTLHF	NA	29
H3N2		CSSPPNNQV	NA	42
H3N2		SSPPNNQVM	NA	43
H3N2		QVMLCEPTI	NA	49
H3N2		VMLCEPTII	NA	50
H3N2		IIERNITEI	NA	57
H3N2		IVYLTNTTI	NA	65
H3N2		FSKDNSIRL	NA	100
H3N2		LSAGGDIWV	NA	108
H3N2		FALGQGTTL	NA	132
H3N2		RTPYRTLLM	NA	152
H3N2		TLLMNELGV	NA	157
H3N2		LMNELGVPF	NA	159
H3N2		PFHLGTKQV	NA	166
H3N2		HLGTKQVCI	NA	168
H3N2		ASFIYDGRL	NA	203
H3N2		SFIYDGRLV	NA	204
H3N2		SIGSWSKKI	NA	214
H3N2		CINGTCTVV	NA	232
H3N2		ASGRADTKI	NA	246
H3N2		RADTKILFI	NA	249
H3N2		ILFIEEGKI	NA	254
H3N2		LFIEEGKIV	NA	255
H3N2		PLSGSAQHV	NA	267
H3N2		GSNRPIVDI	NA	297
H3N2		DINVKDYSI	NA	304
H3N2		VSSYVCSGL	NA	313
H3N2		SSYVCSGLV	NA	314
H3N2		DSSSSSHCL	NA	330
H3N2		WAFDDGNDV	NA	352
H3N2		KFRSGYETF	NA	369
H3N2		RSGYETFKV	NA	371
H3N2		KLQINRQVI	NA	389
H3N2		FSVEGKSCI	NA	410
H3N2		EVWWTSNSI	NA	435
H3N2		WTSNSIVVF	NA	438
H3N2		GSWPDGADI	NA	456
H3N2		GADINLMPI	NA	461
H3N2		LLTEVETPI	M2	3
H3N2		PLVVAASII	M2	25
H3N2		VVAASIIGI	M2	27
H3N2		VAASIIGIL	M2	28
H3N2		ASIIGILHL	M2	30
H3N2		SIIGILHLI	M2	31
H3N2		IIGILHLIL	M2	32
H3N2		GILHLILWI	M2	34
H3N2		ILHLILWIL	M2	35
H3N2		LILWILDRL	M2	38
H3N2		ILWILDRLF	M2	39
H3N2		LFFKCIYRL	M2	46
H3N2		FFKCIYRLF	M2	47
H3N2		STEGVPESM	M2	64
H3N2		AVDADDSHF	M2	83
H3N2		DSHFVSIEL	M2	88
H3N2		LLTEVETYV	M1	3
H3N2		LTEVETYVL	M1	4
H3N2		EVETYVLSI	M1	6
H3N2		LSIVPSGPL	M1	12
H3N2		PSGPLKAEI	M1	16
H3N2		EIAQRLEDV	M1	23
H3N2		IAQRLEDVF	M1	24
H3N2		VFAGKNTDL	M1	31
H3N2		DLEALMEWL	M1	38
H3N2		KTRPILSPL	M1	47
H3N2		ILSPLTKGI	M1	51
H3N2		LSPLTKGIL	M1	52
H3N2		PLTKGILGF	M1	54
H3N2		LTKGILGFV	M1	55
H3N2		GILGFVFTL	M1	58
H3N2		LTVPSERGL	M1	66
H3N2		KAVKLYRKL	M1	95
H3N2		ITFHGAKEI	M1	107
H3N2		ALSYSAGAL	M1	116
H3N2		SAGALASCM	M1	120
H3N2		GALASCMGL	M1	122
H3N2		ALASCMGLI	M1	123
H3N2		CMGLIYNRM	M1	127
H3N2		LIYNRMGAV	M1	130
H3N2		RMGAVTTEV	M1	134
H3N2		GAVTTEVAF	M1	136
H3N2		VTTEVAFGL	M1	138
H3N2		TTEVAFGLV	M1	139
H3N2		LVCATCEQI	M1	146
H3N2		QMVATTNPL	M1	164
H3N2		MVATTNPLI	M1	165
H3N2		PLIRHENRM	M1	171
H3N2		LIRHENRMV	M1	172
H3N2		LASTTAKAM	M1	181
H3N2		TTAKAMEQM	M1	184
H3N2		SSEQAAEAM	M1	195
H3N2		EIASQARQM	M1	204
H3N2		IASQARQMV	M1	205
H3N2		QARQMVQAM	M1	208
H3N2		QMVQAMRAV	M1	211
H3N2		SSTGLRDDL	M1	225
H3N2		STGLRDDLL	M1	226
H3N2		NLQTYQKRM	M1	236
H3N2		QTYQKRMGV	M1	238
H3N2		RMGVQMQRF	M1	243
H3N2		KTIIALSYI	HA	2
H3N2		TIIALSYIL	HA	3
H3N2		IALSYILCL	HA	5
H3N2		ALSYILCLV	HA	6
H3N2		LSYILCLVF	HA	7
H3N2		TLCLGHHAV	HA	28
H3N2		HAVPNGTLV	HA	34
H3N2		TITNDQIEV	HA	44
H3N2		EVTNATELV	HA	51
H3N2		RICDSPHRI	HA	66
H3N2		ILDGENCTL	HA	74
H3N2		GFQNKEWDL	HA	94
H3N2		YSNCYPYDV	HA	110
H3N2		SLVASSGTL	HA	126
H3N2		VASSGTLEF	HA	128
H3N2		TLEFNNESF	HA	133
H3N2		SIKSFFSRL	HA	159
H3N2		SFFSRLNWL	HA	162
H3N2		QLKYKYPAL	HA	172
H3N2		VTMPNNDKF	HA	182
H3N2		STDSDQTSI	HA	202
H3N2		STKRSQQTV	HA	221
H3N2		GSRPWVRGI	HA	234
H3N2		WVRGISSRI	HA	238
H3N2		RISIHWTIV	HA	245
H3N2		WTIVKPGDI	HA	250
H3N2		TIVKPGDIL	HA	251
H3N2		IVKPGDILL	HA	252
H3N2		LLINSTGNL	HA	259
H3N2		LINSTGNLI	HA	260
H3N2		NLIAPRGYF	HA	266
H3N2		IAPRGYFKI	HA	268
H3N2		KIRSGKSSI	HA	275
H3N2		SIMRSDAPI	HA	282
H3N2		GSIPNDKPF	HA	302
H3N2		YVKQNTLKL	HA	324
H3N2		NTLKLATGM	HA	328
H3N2		KLATGMRNV	HA	331
H3N2		QTRGIFGAI	HA	343
H3N2		GIFGAIAGF	HA	346
H3N2		IFGAIAGFI	HA	347
H3N2		FIENGWEGM	HA	354
H3N2		GMVDGWYGF	HA	361
H3N2		DLKSTQAAI	HA	382
H3N2		STQAAINQI	HA	385
H3N2		AINQINGKL	HA	389
H3N2		QINGKLNRL	HA	392
H3N2		LIEKTNEKF	HA	400
H3N2		KTNEKFHQI	HA	403
H3N2		KFHQIEKEF	HA	407
H3N2		QIEKEFSEV	HA	410
H3N2		EFSEVEGRI	HA	414
H3N2		EVEGRIQDL	HA	417
H3N2		RIQDLEKYV	HA	421
H3N2		YVEDTKIDL	HA	428
H3N2		DLWSYNAEL	HA	435
H3N2		WSYNAELLV	HA	437
H3N2		VALENQHTI	HA	445
H3N2		TIDLTDSEM	HA	452
H3N2		LTDSEMNKL	HA	455
H3N2		LFERTRKQL	HA	463
H3N2		QLRENAEDM	HA	470
H3N2		DMGNGCFKI	HA	477
H3N2		EALNNRFQI	HA	510
H3N2		RFQIKGVEL	HA	515
H3N2		KSGYKDWIL	HA	524
H3N2		WILWISFAI	HA	530
H3N2		WISFAISCF	HA	533
H3N2		ISFAISCFL	HA	534
H3N2		SFAISCFLL	HA	535
H3N2		AISCFLLCV	HA	537
H3N2		ISCFLLCVV	HA	538
H3N2		CFLLCVVLL	HA	540
H3N2		LLCVVLLGF	HA	542
H3N2		CVVLLGFIM	HA	544
H3N2	BF2*2101	RDCKISPLMV	PB2	194
H3N2	(Total: 25)	NDDVDQSLII	PB2	252
H3N2		RRAAVSADPL	PB2	268
H3N2		LRQNPTEEQA	PB2	298
H3N2		IRVHEGYEEF	PB2	354
H3N2		ERVVVSIDRF	PB2	492
H3N2		MDVNPTLLFL	PB1	1
H3N2		PEWFRNILSI	PB1	330
H3N2		LRTQIPAEML	PB1	364
H3N2		TKTTYWWDGL	PB1	432
H3N2		QKCCNLFEKF	PB1	690
H3N2		MKICSTIEEL	PB1	744
H3N2		NKACELTDSI	PA	412
H3N2		SHLRNDTDVV	PA	509
H3N2		AESRKLLLVV	PA	660
H3N2		NRNGKWREQL	NS2	60
H3N2		WRQANNGEDA	NP	120
H3N2		IRLSAGGDIW	NA	106
H3N2		EKFRSGYETF	NA	368
H3N2		CRCNDSSDPL	M2	17
H3N2		LKRGPSTEGV	M2	59
H3N2		TEVETYVLSI	M1	5
H3N2		NDNSTATLCL	HA	22
H3N2		FKIYHKCDNA	HA	483
H3N2		DHDVYRDEAL	HA	503
H3N2	BF2*0401	MESMDKEE	PB1	171
H3N2	(Total: 3)	PDLYDYKE	PA	107
H3N2		IELDEIGE	PA	423
H5N1	Anpl-UAA*01	NTVSSFQDI	NS2	4
H5N1	(Total: 597)	TVSSFQDIL	NS2	5
H5N1		SFQDILKRM	NS2	8
H5N1		DILKRMSKM	NS2	11
H5N1		QLGSSSEDL	NS2	20
H5N1		SSSEDLNGM	NS2	23
H5N1		SSEDLNGMI	NS2	24
H5N1		DLNGMITQF	NS2	27
H5N1		GMITQFESL	NS2	30
H5N1		ITQFESLKL	NS2	32
H5N1		SLKLYRDSL	NS2	37
H5N1		SLGEAVMRM	NS2	44
H5N1		EAVMRMGDL	NS2	47
H5N1		QLSQKFEEI	NS2	68
H5N1		KFEEIRWLI	NS2	72
H5N1		EIRWLIEEV	NS2	75
H5N1		LIEEVRHRL	NS2	79
H5N1		RLRITENSF	NS2	86
H5N1		ITENSFEQI	NS2	89
H5N1		NSFEQITFM	NS2	92
H5N1		ITFMQALQL	NS2	97
H5N1		TFMQALQLL	NS2	98
H5N1		FMQALQLLL	NS2	99
H5N1		QALQLLLEV	NS2	101
H5N1		LLLEVEQEI	NS2	105
H5N1		EVEQEIRTF	NS2	108
H5N1		EIRTFSFQL	NS2	112
H5N1		RIKELRDLM	PB2	3
H5N1		MSQSRTREI	PB2	11
H5N1		LTKTTVDHM	PB2	20
H5N1		KTTVDHMAI	PB2	22
H5N1		TTVDHMAII	PB2	23
H5N1		PALRMKWMM	PB2	43
H5N1		WMMAMKYPI	PB2	49
H5N1		PITADKRIM	PB2	56
H5N1		TADKRIMEM	PB2	58
H5N1		DAGSDRVMV	PB2	83
H5N1		RVMVSPLAV	PB2	88
H5N1		TSTVHYPKV	PB2	106
H5N1		DMNPGHADL	PB2	146
H5N1		LSAKEAQDV	PB2	154
H5N1		SAKEAQDVI	PB2	155
H5N1		EAQDVIMEV	PB2	158
H5N1		RILTSESQL	PB2	175
H5N1		LTSESQLTI	PB2	177
H5N1		ITKEKREEL	PB2	185
H5N1		ISPLMVAYM	PB2	198
H5N1		VAYMLEREL	PB2	203
H5N1		ELVRKTRFL	PB2	210
H5N1		PVAGGTSSV	PB2	219
H5N1		GTSSVYIEV	PB2	223
H5N1		TSSVYIEVL	PB2	224
H5N1		SVYIEVLHL	PB2	226
H5N1		QMYTPGGEV	PB2	242
H5N1		SLIIAARNI	PB2	258
H5N1		LIIAARNIV	PB2	259
H5N1		RATVSADPL	PB2	269
H5N1		VSADPLASL	PB2	272
H5N1		SADPLASLL	PB2	273
H5N1		STQIGGVRM	PB2	286
H5N1		PTEEQAVDI	PB2	302
H5N1		AVDICKAAM	PB2	307
H5N1		DICKAAMGL	PB2	309
H5N1		SSSFSFGGF	PB2	320
H5N1		SFSFGGFTF	PB2	322
H5N1		FTFKRTKGF	PB2	328
H5N1		FSVKREEEV	PB2	336
H5N1		SVKREEEVL	PB2	337
H5N1		VLTGNLQTL	PB2	344
H5N1		NLQTLKIKV	PB2	348
H5N1		KVHEGYEEF	PB2	355
H5N1		MVGRRATAI	PB2	365
H5N1		ILRKATRRM	PB2	373
H5N1		KATRRMIQL	PB2	376
H5N1		ATRRMIQLI	PB2	377
H5N1		VSGRDEQSI	PB2	386
H5N1		QSIAEAIIV	PB2	392
H5N1		IAEAIIVAM	PB2	394
H5N1		EAIIVAMVF	PB2	396
H5N1		MVFSQEDCM	PB2	402
H5N1		VFSQEDCMI	PB2	403
H5N1		MIKAVRGDL	PB2	410
H5N1		KAVRGDLNF	PB2	412
H5N1		AVRGDLNFV	PB2	413
H5N1		FVNRANQRL	PB2	420
H5N1		RANQRLNPM	PB2	423
H5N1		RLNPMHQLL	PB2	427
H5N1		PMHQLLRHF	PB2	430
H5N1		HFQKDAKVL	PB2	437
H5N1		KVLFQNWGI	PB2	443
H5N1		GIEPIDNVM	PB2	450
H5N1		PIDNVMGMI	PB2	453
H5N1		NVMGMIGIL	PB2	456
H5N1		GMIGILPDM	PB2	459
H5N1		MTPSTEMSL	PB2	467
H5N1		STEMSLRGV	PB2	470
H5N1		EMSLRGVRV	PB2	472
H5N1		GVRVSKMGV	PB2	477
H5N1		YSSTERVVV	PB2	488
H5N1		STERVVVSI	PB2	490
H5N1		RVVVSIDRF	PB2	493
H5N1		VVVSIDRFL	PB2	494
H5N1		VSIDRFLRV	PB2	496
H5N1		RVRDQQGNV	PB2	503
H5N1		NVLLSPEEV	PB2	510
H5N1		LTITYSSSM	PB2	527
H5N1		TITYSSSMM	PB2	528
H5N1		YSSSMMWEI	PB2	531
H5N1		EINGPESVL	PB2	538
H5N1		VLVNTYQWI	PB2	545
H5N1		LVNTYQWII	PB2	546
H5N1		WIIRNWETV	PB2	552
H5N1		TMLYNKMEF	PB2	569
H5N1		EFEPFQSLV	PB2	576
H5N1		AARSQYSGF	PB2	587
H5N1		YSGFVRTLF	PB2	592
H5N1		FVRTLFQQM	PB2	595
H5N1		TLFQQMRDV	PB2	598
H5N1		LFQQMRDVL	PB2	599
H5N1		QMRDVLGTF	PB2	602
H5N1		DVLGTFDTV	PB2	605
H5N1		GTFDTVQII	PB2	608
H5N1		DTVQIIKLL	PB2	611
H5N1		AAPPEQSRM	PB2	623
H5N1		QSRMQFSSL	PB2	628
H5N1		RMQFSSLTV	PB2	630
H5N1		QFSSLTVNV	PB2	632
H5N1		TVNVRGSGM	PB2	637
H5N1		NVRGSGMRI	PB2	639
H5N1		LVRGNSPAF	PB2	648
H5N1		KTTKRLTIL	PB2	660
H5N1		ILGKDAGAL	PB2	667
H5N1		GTAGVESAV	PB2	682
H5N1		TAGVESAVL	PB2	683
H5N1		ESAVLRGFL	PB2	687
H5N1		SAVLRGFLI	PB2	688
H5N1		AVLRGFLIL	PB2	689
H5N1		LSINELSNL	PB2	708
H5N1		LTKGEKANV	PB2	716
H5N1		NVLIRQGDV	PB2	723
H5N1		VLIRQGDVV	PB2	724
H5N1		LIRQGDVVL	PB2	725
H5N1		DSQTATKRI	PB2	746
H5N1		QTATKRIRM	PB2	748
H5N1		ATKRIRMAI	PB2	750
H5N1		DVNPTLLFL	PB1	2
H5N1		GTGYTMDTV	PB1	35
H5N1		NTETGAPQL	PB1	58
H5N1		QLNPIDGPL	PB1	65
H5N1		QTDCVLEAM	PB1	84
H5N1		CVLEAMAFL	PB1	87
H5N1		FLEESHPGL	PB1	94
H5N1		NSCLETMEV	PB1	105
H5N1		AATALANTI	PB1	139
H5N1		TALANTIEV	PB1	141
H5N1		ALANTIEVF	PB1	142
H5N1		LTANESGRL	PB1	155
H5N1		TANESGRLI	PB1	156
H5N1		ESGRLIDFL	PB1	159
H5N1		RLIDFLKDV	PB1	162
H5N1		LIDFLKDVM	PB1	163
H5N1		FLKDVMESM	PB1	166
H5N1		SMDKEEMEI	PB1	173
H5N1		TIGKKKQRL	PB1	204
H5N1		RLTKKSYLI	PB1	211
H5N1		AIATPGMQI	PB1	240
H5N1		QIRGFVHFV	PB1	247
H5N1		GFVHFVEAL	PB1	250
H5N1		FVEALARSI	PB1	254
H5N1		LARSICEKL	PB1	258
H5N1		KLEQSGLPV	PB1	265
H5N1		KLANVVRKM	PB1	281
H5N1		LANVVRKMM	PB1	282
H5N1		MTNSQDTEL	PB1	290
H5N1		NSQDTELSF	PB1	292
H5N1		IFLAMITYI	PB1	317
H5N1		ITRNQPEWF	PB1	325
H5N1		NVLSIAPIM	PB1	335
H5N1		VLSIAPIMF	PB1	336
H5N1		MFSNKMARL	PB1	343
H5N1		MARLGKGYM	PB1	348
H5N1		MFESKSMKL	PB1	356
H5N1		KSMKLRTQI	PB1	360
H5N1		RTQIPAEML	PB1	365
H5N1		LANIDLKYF	PB1	373
H5N1		STRKKIEKI	PB1	384
H5N1		KIEKIRPLL	PB1	388
H5N1		LLVEGTASL	PB1	395
H5N1		GTASLSPGM	PB1	399
H5N1		TASLSPGMM	PB1	400
H5N1		ASLSPGMMM	PB1	401
H5N1		LSPGMMMGM	PB1	403
H5N1		GMMMGMFNM	PB1	406
H5N1		MMMGMFNML	PB1	407
H5N1		GMFNMLSTV	PB1	410
H5N1		MFNMLSTVL	PB1	411
H5N1		NMLSTVLGV	PB1	413
H5N1		LSTVLGVSI	PB1	415
H5N1		STVLGVSIL	PB1	416
H5N1		VLGVSILNL	PB1	418
H5N1		KTTYWWDGL	PB1	433
H5N1		QSSDDFALI	PB1	442
H5N1		SSDDFALIV	PB1	443
H5N1		GIQAGVDRF	PB1	458
H5N1		RFYRTCKLV	PB1	465
H5N1		NMSKKKSYI	PB1	476
H5N1		GTFEFTSFF	PB1	488
H5N1		TSFFYRYGF	PB1	493
H5N1		SFFYRYGFV	PB1	494
H5N1		FVANFSMEL	PB1	501
H5N1		NFSMELPSF	PB1	504
H5N1		SMELPSFGV	PB1	506
H5N1		ESADMSIGV	PB1	519
H5N1		DMSIGVTVI	PB1	522
H5N1		GVTVIKNNM	PB1	526
H5N1		VTVIKNNMI	PB1	527
H5N1		DLGPATAQM	PB1	538
H5N1		ATAQMALQL	PB1	542
H5N1		TAQMALQLF	PB1	543
H5N1		QTRSKAGLL	PB1	582
H5N1		LVSDGGPNL	PB1	590
H5N1		NLHIPEVGL	PB1	603
H5N1		EVGLKWELM	PB1	608
H5N1		RLCNPLNPF	PB1	623
H5N1		VSHKEVESV	PB1	632
H5N1		EVESVNNAV	PB1	636
H5N1		ESVNNAVVM	PB1	638
H5N1		PAHGPAKSM	PB1	647
H5N1		AVATTHSWI	PB1	659
H5N1		WIPKRNRSI	PB1	666
H5N1		ILNTSQRGI	PB1	674
H5N1		QMYQKCCTL	PB1	687
H5N1		PSSSYRRPV	PB1	701
H5N1		SSYRRPVGI	PB1	703
H5N1		GISSMMEAM	PB1	710
H5N1		ISSMMEAMV	PB1	711
H5N1		EAMVSRARI	PB1	716
H5N1		RIDFESGRI	PB1	727
H5N1		EILKICSTI	PB1	742
H5N1		KICSTIEEL	PB1	745
H5N1		FVRQCFNPM	PA	4
H5N1		CFNPMIVEL	PA	8
H5N1		IVELAEKTM	PA	13
H5N1		KFAAICTHL	PA	34
H5N1		AAICTHLEV	PA	36
H5N1		CTHLEVCFM	PA	39
H5N1		EVCFMYSDF	PA	43
H5N1		CFMYSDFHF	PA	45
H5N1		FMYSDFHFI	PA	46
H5N1		FIDERGESI	PA	53
H5N1		ESGDPNALL	PA	64
H5N1		ALLKHRFEI	PA	70
H5N1		LLKHRFEII	PA	71
H5N1		IIEGRDRAM	PA	78
H5N1		MAWTVVNSI	PA	86
H5N1		NSICNTTGV	PA	92
H5N1		TTGVDKPKF	PA	97
H5N1		EIGVTRREV	PA	119
H5N1		GVTRREVHI	PA	121
H5N1		KIKSEETHI	PA	137
H5N1		KSEETHIHI	PA	139
H5N1		ETHIHIFSF	PA	142
H5N1		IFSFTGEEM	PA	147
H5N1		MATKADYTL	PA	155
H5N1		RARIKTRLF	PA	168
H5N1		RIKTRLFTI	PA	170
H5N1		RLFTIRQEM	PA	174
H5N1		ASRGLWDSF	PA	183
H5N1		QSERGEETI	PA	193
H5N1		ETIEERFEI	PA	199
H5N1		EITGTMRRL	PA	206
H5N1		SLPPNFSSL	PA	218
H5N1		SLENFRAYV	PA	225
H5N1		NFRAYVDGF	PA	228
H5N1		CIEGKLSQM	PA	241
H5N1		KLSQMSKEV	PA	245
H5N1		MSKEVNARI	PA	249
H5N1		EVNARIEPF	PA	252
H5N1		FLKTTPRPL	PA	260
H5N1		KTTPRPLRL	PA	262
H5N1		CSQRSKFLL	PA	276
H5N1		FLLMDALKL	PA	282
H5N1		LMDALKLSI	PA	284
H5N1		PLYDAIKCM	PA	303
H5N1		DAIKCMKTF	PA	306
H5N1		AIKCMKTFF	PA	307
H5N1		FFGWREPNI	PA	314
H5N1		IIKPHEKGI	PA	322
H5N1		YLLAWKQVL	PA	334
H5N1		QVLAELQDI	PA	340
H5N1		NMKKTSQLM	PA	359
H5N1		KTSQLMWAL	PA	362
H5N1		LMWALGENM	PA	366
H5N1		NMAPEKVDF	PA	373
H5N1		ELRSLASWI	PA	399
H5N1		LASWIQNEF	PA	403
H5N1		LTDSSWIEL	PA	417
H5N1		SSWIELDEI	PA	420
H5N1		ELDEIGEDV	PA	424
H5N1		EIGEDVAPI	PA	427
H5N1		IASMRRNYF	PA	438
H5N1		ATEYIMKGV	PA	455
H5N1		GVYINTALL	PA	462
H5N1		LLNASCAAM	PA	469
H5N1		ASCAAMDDF	PA	472
H5N1		CAAMDDFQL	PA	474
H5N1		AAMDDFQLI	PA	475
H5N1		RTNLYGFIV	PA	497
H5N1		FIVKGRSHL	PA	503
H5N1		HLRNDTDVV	PA	510
H5N1		VVNFVSMEF	PA	517
H5N1		NFVSMEFSL	PA	519
H5N1		EFSLTDPRL	PA	524
H5N1		CVLEIGEML	PA	541
H5N1		VLEIGEMLL	PA	542
H5N1		LLRTAIGQV	PA	549
H5N1		AIGQVSRPM	PA	553
H5N1		VSRPMFLYV	PA	557
H5N1		VSSFQVDCF	NS1	6
H5N1		SSFQVDCFL	NS1	7
H5N1		QVDCFLWHV	NS1	10
H5N1		FLWHVRKRF	NS1	14
H5N1		RLRRDQKSL	NS1	35
H5N1		SLRGRGSTL	NS1	42
H5N1		TATREGKHI	NS1	56
H5N1		ATREGKHIV	NS1	57
H5N1		ALKMTIASV	NS1	76
H5N1		ASVPAPRYL	NS1	82
H5N1		PAPRYLTEM	NS1	85
H5N1		LTEMTLEEM	NS1	90
H5N1		EMSRDWLML	NS1	97
H5N1		MSRDWLMLI	NS1	98
H5N1		LMLIPKQKV	NS1	103
H5N1		VTGSLCIRM	NS1	111
H5N1		CIRMDQAIM	NS1	116
H5N1		QAIMDKDII	NS1	121
H5N1		AIMDKDIIL	NS1	122
H5N1		IILKANFSV	NS1	128
H5N1		ILKANFSVI	NS1	129
H5N1		NFSVIFNRL	NS1	133
H5N1		VIFNRLEAL	NS1	136
H5N1		IFNRLEALI	NS1	137
H5N1		EALILLRAF	NS1	142
H5N1		RAFTDEGAI	NS1	148
H5N1		AFTDEGAIV	NS1	149
H5N1		AIVGEISPL	NS1	155
H5N1		DVKNAIGVL	NS1	173
H5N1		AIGVLIGGL	NS1	177
H5N1		GLEWNDNTV	NS1	184
H5N1		NTVRVSETL	NS1	190
H5N1		RVSETLQRF	NS1	193
H5N1		GTKRSYEQM	NP	5
H5N1		NATEIRASV	NP	21
H5N1		EIRASVGRM	NP	24
H5N1		SVGRMVGGI	NP	28
H5N1		RMVGGIGRF	NP	31
H5N1		GIGRFYIQM	NP	35
H5N1		KLSDQEGRL	NP	48
H5N1		LSDQEGRLI	NP	49
H5N1		RLIQNSITI	NP	55
H5N1		NSITIERMV	NP	59
H5N1		SITIERMVL	NP	60
H5N1		LILYDKEEI	NP	108
H5N1		DATAGLTHM	NP	128
H5N1		ATAGLTHMM	NP	129
H5N1		TAGLTHMMI	NP	130
H5N1		HMMIWHSNL	NP	135
H5N1		ATYQRTRAL	NP	146
H5N1		GMDPRMCSL	NP	158
H5N1		CSLMQGSTL	NP	164
H5N1		RSGAAGAAI	NP	175
H5N1		AAGAAIKGV	NP	178
H5N1		AAIKGVGTM	NP	181
H5N1		AIKGVGTMV	NP	182
H5N1		GVGTMVMEL	NP	185
H5N1		TMVMELIRM	NP	188
H5N1		MVMELIRMI	NP	189
H5N1		LIRMIKRGI	NP	193
H5N1		RTRIAYERM	NP	214
H5N1		IAYERMCNI	NP	217
H5N1		QTAAQKAMM	NP	231
H5N1		NAEIEDLIF	NP	250
H5N1		LIFLARSAL	NP	256
H5N1		IFLARSALI	NP	257
H5N1		FLARSALIL	NP	258
H5N1		SALILRGSV	NP	262
H5N1		GSVAHKSCL	NP	268
H5N1		PACVYGPAV	NP	277
H5N1		PAVASGYDF	NP	283
H5N1		DFEREGYSL	NP	290
H5N1		YSLVGIDPF	NP	296
H5N1		LVGIDPFRL	NP	298
H5N1		RLLQNSQVF	NP	305
H5N1		WMACHSAAF	NP	330
H5N1		SAAFEDLRV	NP	335
H5N1		SSFIRGTRV	NP	344
H5N1		SFIRGTRVI	NP	345
H5N1		QLSTRGVQI	NP	357
H5N1		ASNENVEAM	NP	366
H5N1		AMDSTTLEL	NP	373
H5N1		ELRSRYWAI	NP	380
H5N1		RASAGQISV	NP	400
H5N1		ISVQPTFSV	NP	406
H5N1		PTFSVQRNL	NP	410
H5N1		FSVQRNLPF	NP	412
H5N1		NLPFERVTI	NP	417
H5N1		NTEGRTSDM	NP	432
H5N1		RTSDMRTEI	NP	436
H5N1		TSDMRTEII	NP	437
H5N1		DMRTEIIRM	NP	439
H5N1		SARPEDVSF	NP	450
H5N1		DVSFQGRGV	NP	455
H5N1		VSFQGRGVF	NP	456
H5N1		ATNPIVPSF	NP	471
H5N1		DMSNEGSYF	NP	480
H5N1		MSNEGSYFF	NP	481
H5N1		SLLTEVETL	M2	2
H5N1		CSDSSDPLV	M2	19
H5N1		PLVVAASII	M2	25
H5N1		VVAASIIGI	M2	27
H5N1		VAASIIGIL	M2	28
H5N1		ASIIGILHL	M2	30
H5N1		SIIGILHLI	M2	31
H5N1		IIGILHLIL	M2	32
H5N1		GILHLILWI	M2	34
H5N1		ILHLILWIL	M2	35
H5N1		LILWILDRL	M2	38
H5N1		ILWILDRLF	M2	39
H5N1		FFKCIYRRF	M2	47
H5N1		STEGVPESM	M2	64
H5N1		AVDVDDGHF	M2	83
H5N1		LLTEVETYV	M1	3
H5N1		LTEVETYVL	M1	4
H5N1		EVETYVLSI	M1	6
H5N1		LSIIPSGPL	M1	12
H5N1		PSGPLKAEI	M1	16
H5N1		EIAQRLEDV	M1	23
H5N1		IAQRLEDVF	M1	24
H5N1		VFAGKNTDL	M1	31
H5N1		DLEALMEWL	M1	38
H5N1		KTRPILSPL	M1	47
H5N1		ILSPLTKGI	M1	51
H5N1		LSPLTKGIL	M1	52
H5N1		PLTKGILGF	M1	54
H5N1		LTKGILGFV	M1	55
H5N1		GILGFVFTL	M1	58
H5N1		LTVPSERGL	M1	66
H5N1		RAVKLYKKL	M1	95
H5N1		MTFHGAKEV	M1	107
H5N1		ALSYSTGAL	M1	116
H5N1		STGALASCM	M1	120
H5N1		GALASCMGL	M1	122
H5N1		ALASCMGLI	M1	123
H5N1		CMGLIYNRM	M1	127
H5N1		LIYNRMGTV	M1	130
H5N1		RMGTVTTEV	M1	134
H5N1		GTVTTEVAL	M1	136
H5N1		VTTEVALGL	M1	138
H5N1		TTEVALGLV	M1	139
H5N1		LVCATCEQI	M1	146
H5N1		QMATTTNPL	M1	164
H5N1		MATTTNPLI	M1	165
H5N1		PLIRHENRM	M1	171
H5N1		LIRHENRMV	M1	172
H5N1		LASTTAKAM	M1	181
H5N1		TTAKAMEQM	M1	184
H5N1		SSEQAAEAM	M1	195
H5N1		EVASQARQM	M1	204
H5N1		VASQARQMV	M1	205
H5N1		QARQMVQAM	M1	208
H5N1		QMVQAMRTI	M1	211
H5N1		SSAGLKDDL	M1	225
H5N1		SAGLKDDLI	M1	226
H5N1		NLQAYQKRM	M1	236
H5N1		QAYQKRMGV	M1	238
H5N1		RMGVQMQRF	M1	243
H5N1		KMNPNQKII	NA	6
H5N1		IITIGSICM	NA	13
H5N1		ITIGSICMV	NA	14
H5N1		TIGSICMVV	NA	15
H5N1		GSICMVVGI	NA	17
H5N1		SICMVVGII	NA	18
H5N1		CMVVGIISL	NA	20
H5N1		MVVGIISLM	NA	21
H5N1		VVGIISLML	NA	22
H5N1		GIISLMLQI	NA	24
H5N1		SLMLQIGNI	NA	27
H5N1		LMLQIGNII	NA	28
H5N1		IISVWVSHI	NA	35
H5N1		ISVWVSHII	NA	36
H5N1		YTEQAAASV	NA	62
H5N1		VTLAGNSSL	NA	70
H5N1		AIYSKDNSI	NA	85
H5N1		YSKDNSIRI	NA	87
H5N1		RIGSKGDVF	NA	94
H5N1		GSKGDVFVI	NA	96
H5N1		DVFVIREPF	NA	100
H5N1		VFVIREPFI	NA	101
H5N1		CSHLECRTF	NA	111
H5N1		HLECRTFFL	NA	113
H5N1		TFFLTQGAL	NA	118
H5N1		FFLTQGALL	NA	119
H5N1		SASACHDGI	NA	167
H5N1		GISWLTIGI	NA	174
H5N1		ISGPDNGAV	NA	182
H5N1		VAVLKYNGI	NA	190
H5N1		AVLKYNGII	NA	191
H5N1		TIKSWRNNI	NA	202
H5N1		CACVNGSCF	NA	218
H5N1		CVNGSCFTV	NA	220
H5N1		QASYKIFKI	NA	237
H5N1		IFKIEKGRV	NA	242
H5N1		GSNRPWVSF	NA	285
H5N1		NLEYQIGYI	NA	296
H5N1		QIGYICSGV	NA	300
H5N1		VSLNGAYGV	NA	325
H5N1		FSFKYGNGV	NA	336
H5N1		KSTSSRSGF	NA	350
H5N1		TSSRSGFEM	NA	352
H5N1		SSRSGFEMI	NA	353
H5N1		SSFSLKQDI	NA	372
H5N1		SFSLKQDII	NA	373
H5N1		SLKQDIIAI	NA	375
H5N1		WSGYSGSFI	NA	386
H5N1		GSFIQHPEL	NA	391
H5N1		GLNCMRPCF	NA	401
H5N1		TIWTSGSSI	NA	422
H5N1		WTSGSSISF	NA	424
H5N1		GSSISFCGV	NA	427
H5N1		WSWPDDAEL	NA	442
H5N1		HANNSTEQV	HA	8
H5N1		NSTEQVDTI	HA	11
H5N1		STEQVDTIM	HA	12
H5N1		TIMEKNVTV	HA	18
H5N1		VTVTHAQDI	HA	24
H5N1		TVTHAQDIL	HA	25
H5N1		DLNGVKPLI	HA	43
H5N1		PLILRDCSV	HA	49
H5N1		PMCDEFINV	HA	65
H5N1		NVPEWSYIV	HA	72
H5N1		ELKHLLSRI	HA	100
H5N1		HLLSRINHF	HA	103
H5N1		GVSSACPYL	HA	130
H5N1		RSSFFRNVV	HA	140
H5N1		SFFRNVVWL	HA	142
H5N1		FFRNVVWLI	HA	143
H5N1		NTNQEDLLV	HA	166
H5N1		YISVGTSTL	HA	197
H5N1		GTSTLNQRL	HA	201
H5N1		TSTLNQRLV	HA	202
H5N1		KVNGQSGRM	HA	218
H5N1		RMEFFWTIL	HA	225
H5N1		TILKPNDAI	HA	231
H5N1		NFESNGNFI	HA	240
H5N1		IAPEYAYKI	HA	248
H5N1		IVKKGDSTI	HA	256
H5N1		DSTIMKSEL	HA	261
H5N1		PMGAINSSM	HA	281
H5N1		GAINSSMPF	HA	283
H5N1		NSSMPFHNI	HA	286
H5N1		TIGECPKYV	HA	298
H5N1		YVKSNRLVL	HA	305
H5N1		GLFGAIAGF	HA	331
H5N1		LFGAIAGFI	HA	332
H5N1		FIEGGWQGM	HA	339
H5N1		STQKAIDGV	HA	370
H5N1		AIDGVTNKV	HA	374
H5N1		GVTNKVNSI	HA	377
H5N1		VTNKVNSII	HA	378
H5N1		KVNSIINKM	HA	381
H5N1		IINKMNTQF	HA	385
H5N1		KMNTQFEAV	HA	388
H5N1		QFEAVGREF	HA	392
H5N1		AVGREFNNL	HA	395
H5N1		EFNNLERRI	HA	399
H5N1		NLERRIENL	HA	402
H5N1		RIENLNKKM	HA	406
H5N1		KMEDGFLDV	HA	413
H5N1		DVWTYNAEL	HA	420
H5N1		WTYNAELLV	HA	422
H5N1		VLMENERTL	HA	430
H5N1		TLDFHDSNV	HA	437
H5N1		NVKNLYDKV	HA	444
H5N1		QLRDNAKEL	HA	455
H5N1		ELGNGCFEF	HA	462
H5N1		EARLNREEI	HA	495
H5N1		ISGVKLESM	HA	503
H5N1		ESMGTYQIL	HA	509
H5N1		QILSIYSTV	HA	515
H5N1		STVASSLAL	HA	521
H5N1		VASSLALAI	HA	523
H5N1		ASSLALAIM	HA	524
H5N1		SSLALAIMV	HA	525
H5N1		ALAIMVAGL	HA	528
H5N1		AIMVAGLSL	HA	530
H5N1		MVAGLSLWM	HA	532
H5N1		GSLQCRICI	HA	544
H5N1	BF2*2101	NRNGKWREQL	NS2	60
H5N1	(Total: 26)	IEEVRHRLRI	NS2	80
H5N1		NDDVDQSLII	PB2	252
H5N1		RRATVSADPL	PB2	268
H5N1		LKQNPTEEQA	PB2	298
H5N1		IKVHEGYEEF	PB2	354
H5N1		ERVVVSIDRF	PB2	492
H5N1		MDVNPTLLFL	PB1	1
H5N1		PEWFRNVLSI	PB1	330
H5N1		LRTQIPAEML	PB1	364
H5N1		TKTTYWWDGL	PB1	432
H5N1		QKCCTLFEKF	PB1	690
H5N1		IKKEEFAEIL	PB1	735
H5N1		KEEFAEILKI	PB1	737
H5N1		LKICSTIEEL	PB1	744
H5N1		SHLRNDTDVV	PA	509
H5N1		EEMSRDWLML	NS1	96
H5N1		WRQANNGEDA	NP	120
H5N1		CRCSDSSDPL	M2	17
H5N1		LKRGPSTEGV	M2	59
H5N1		TEVETYVLSI	M1	5
H5N1		KDDLIENLQA	M1	230
H5N1		IRIGSKGDVF	NA	93
H5N1		MRPCFWVELI	NA	405
H5N1		YHANNSTEQV	HA	7
H5N1		NKMNTQFEAV	HA	387
H5N1	BF2*0401	MESMDKEE	PB1	171
H5N1	(Total: 3)	PDLYDYKE	PA	107
H5N1		IELDEIGE	PA	423
H7N9	Anpl-UAA*01	RIKELRDLM	PB2	3
H7N9	(Total: 625)	MSQSRTREI	PB2	11
H7N9		LTKTTVDHM	PB2	20
H7N9		KTTVDHMAI	PB2	22
H7N9		TTVDHMAII	PB2	23
H7N9		PALRMKWMM	PB2	43
H7N9		WMMAMKYPI	PB2	49
H7N9		PITADKRIM	PB2	56
H7N9		TADKRIMEM	PB2	58
H7N9		DAGSDRVMV	PB2	83
H7N9		RVMVSPLAV	PB2	88
H7N9		TSTVHYPKV	PB2	106
H7N9		DINPGHADL	PB2	146
H7N9		LSAKEAQDV	PB2	154
H7N9		SAKEAQDVI	PB2	155
H7N9		EAQDVIMEV	PB2	158
H7N9		RILTSESQL	PB2	175
H7N9		LTSESQLTI	PB2	177
H7N9		ITKEKKKEL	PB2	185
H7N9		IAPLMVAYM	PB2	198
H7N9		VAYMLEREL	PB2	203
H7N9		ELVRKTRFL	PB2	210
H7N9		PVAGGTSSV	PB2	219
H7N9		GTSSVYIEV	PB2	223
H7N9		TSSVYIEVL	PB2	224
H7N9		SVYIEVLHL	PB2	226
H7N9		QMYTPGGEV	PB2	242
H7N9		SLIIAARNI	PB2	258
H7N9		LIIAARNIV	PB2	259
H7N9		RATVSADPL	PB2	269
H7N9		VSADPLASL	PB2	272
H7N9		SADPLASLL	PB2	273
H7N9		STQIGGVRM	PB2	286
H7N9		PTEEQAVDI	PB2	302
H7N9		AVDICKAAM	PB2	307
H7N9		DICKAAMGL	PB2	309
H7N9		SSSFSFGGF	PB2	320
H7N9		SFSFGGFTF	PB2	322
H7N9		SSVKREEEV	PB2	336
H7N9		SVKREEEVL	PB2	337
H7N9		VLTGNLQTL	PB2	344
H7N9		NLQTLKIRV	PB2	348
H7N9		RVHEGYEEF	PB2	355
H7N9		MVGRRATAI	PB2	365
H7N9		ILRKATRRL	PB2	373
H7N9		KATRRLIQL	PB2	376
H7N9		ATRRLIQLI	PB2	377
H7N9		VSGKDEQSI	PB2	386
H7N9		QSISEAIIV	PB2	392
H7N9		ISEAIIVAM	PB2	394
H7N9		EAIIVAMVF	PB2	396
H7N9		MVFSQEDCM	PB2	402
H7N9		VFSQEDCMI	PB2	403
H7N9		MIKAVRGDL	PB2	410
H7N9		KAVRGDLNF	PB2	412
H7N9		AVRGDLNFV	PB2	413
H7N9		FVNRANQRL	PB2	420
[truncated: 2,482 more rows]
